# Supplementary material for: Design, Synthesis, and Anticancer Screening for Repurposed Pyrazolo[3,4-d]pyrimidine Derivatives on Four Mammalian Cancer Cell Lines
Source: Molecules. 2021 May 16;26(10):2961. doi: 10.3390/molecules26102961 (PMC8156061; doi:10.3390/molecules26102961)
Supplement: Supplementary file 1 [file molecules-26-02961-s001.zip]

Archive with 1 entries (1 files):
- molecules-1196117-supplementary.pdf
